# Supplementary material for: Comprehensive circular RNA expression profile in radiation-treated HeLa cells and analysis of radioresistance-related circRNAs
Source: PeerJ. 2018 Jun 15;6:e5011. doi: 10.7717/peerj.5011 (PMC6005163; doi:10.7717/peerj.5011)
Supplement: Supplemental Information 1 — The first line is compared with Control Group, the circRNA in Treatment Group is down/up-regulated. The second line is circRNA ID. The third line is readcount of the circRNA in Treatment Group. The fourth line is readcount of the circRNA in Control Group. The fifth line is log2FoldChange. The sixth line is p-value. [file peerj-06-5011-s001.xlsx]

## Sheet: Sheet1
	ID	Treat_readcount	Control_readcount	log2FoldChange	pval
up-regulated	hsa_circ_0009035	7.42487	0.706085	2.8944	0.0098798
up-regulated	hsa_circ_0000392	5.52159	0.647727	2.5096	0.033728
up-regulated	hg38_circ_0004913	7.10795	1.29545	2.1189	0.040811
up-regulated	hsa_circ_0004015	7.77509	1.54761	2.0267	0.039274
down-regulated	hg38_circ_0013682	0.861847	7.27188	-2.5352	0.017985
down-regulated	hg38_circ_0015954	0.727302	5.28468	-2.3774	0.047191
down-regulated	hsa_circ_0013738	1.09095	6.76009	-2.3227	0.031191
down-regulated	hsa_circ_0013225	1.02801	6.50794	-2.2932	0.035602
