# Supplementary material for: Comprehensive circular RNA expression profile in radiation-treated HeLa cells and analysis of radioresistance-related circRNAs
Source: PeerJ. 2018 Jun 15;6:e5011. doi: 10.7717/peerj.5011 (PMC6005163; doi:10.7717/peerj.5011)
Supplement: Supplemental Information 2 — The first line is circRNA, the second line is miRNA, the third line is miRanda score. [file peerj-06-5011-s002.xlsx]

## Sheet: Sheet1
circRNA	miRNA	miRanda score
hg38_circ_0004913	hsa-miR-6849-3p	3027
hg38_circ_0004913	hsa-miR-7977	2683
hg38_circ_0004913	hsa-miR-1827	2449
hg38_circ_0004913	hsa-miR-6884-5p	2170
hg38_circ_0004913	hsa-miR-485-5p	2138
hg38_circ_0013682	hsa-miR-4459	2179
hg38_circ_0013682	hsa-miR-6893-5p	2102
hg38_circ_0013682	hsa-miR-6808-5p	2093
hg38_circ_0013682	hsa-miR-940	1894
hg38_circ_0013682	hsa-miR-4433a-3p	1891
hg38_circ_0015954	hsa-miR-4685-5p	2633
hg38_circ_0015954	hsa-miR-6837-5p	2451
hg38_circ_0015954	hsa-miR-4755-3p	2421
hg38_circ_0015954	hsa-miR-3918	2240
hg38_circ_0015954	hsa-miR-6791-5p	2180
hsa_circ_0000392	hsa-miR-4450	166
hsa_circ_0000392	hsa-miR-4490	165
hsa_circ_0000392	hsa-miR-6862-5p	161
hsa_circ_0000392	hsa-miR-4723-3p	160
hsa_circ_0000392	hsa-miR-6734-5p	159
hsa_circ_0004015	hsa-miR-3163	1525
hsa_circ_0004015	hsa-miR-3065-5p	1357
hsa_circ_0004015	hsa-miR-551b-5p	1347
hsa_circ_0004015	hsa-miR-4311	1345
hsa_circ_0004015	hsa-miR-875-3p	1339
hsa_circ_0009035	hsa-miR-135b-3p	306
hsa_circ_0009035	hsa-miR-8485	179
hsa_circ_0009035	hsa-miR-345-5p	170
hsa_circ_0009035	hsa-miR-548an	170
hsa_circ_0009035	hsa-miR-7154-5p	170
hsa_circ_0013225	hsa-miR-6849-3p	1683
hsa_circ_0013225	hsa-miR-3662	1566
hsa_circ_0013225	hsa-miR-1273h-5p	1534
hsa_circ_0013225	hsa-miR-4797-5p	1504
hsa_circ_0013225	hsa-miR-371b-5p	1495
hsa_circ_0013738	hsa-miR-4632-3p	3130
hsa_circ_0013738	hsa-miR-6851-5p	2799
hsa_circ_0013738	hsa-miR-3689d	2718
hsa_circ_0013738	hsa-miR-6799-5p	2610
hsa_circ_0013738	hsa-miR-6858-5p	2518
